# Supplementary material for: Intelligent Electrochemical Point-of-Care Test Method with Interface Control Based on DNA Pyramids: Aflatoxin B1 Detection in Food and the Environment
Source: Foods. 2023 Dec 12;12(24):4447. doi: 10.3390/foods12244447 (PMC10743006; doi:10.3390/foods12244447)
Supplement: Supplementary file 1 [file foods-12-04447-s001.zip]

Archive with 1 entries (1 files):
- foods-2762960-supplementary.pdf
